# Supplementary material for: Does information on age-related fertility decline and fertility policies affect university students’ family and career expectations? Evidence from a randomized controlled trial
Source: PLoS One. 2023 Nov 1;18(11):e0287526. doi: 10.1371/journal.pone.0287526 (PMC10619829; doi:10.1371/journal.pone.0287526)
Supplement: S1 Data — (ZIP) [file pone.0287526.s002.zip]

Archive with 24 entries (17 files):
- Replication_Data/
- Replication_Data/Code/
- Replication_Data/Code/Analysis.do
- __MACOSX/
- __MACOSX/Replication_Data/
- __MACOSX/Replication_Data/Code/
- __MACOSX/Replication_Data/Code/._Analysis.do
- Replication_Data/Code/Figure_2.do
- __MACOSX/Replication_Data/Code/._Figure_2.do
- Replication_Data/Code/Figure_3.do
- __MACOSX/Replication_Data/Code/._Figure_3.do
- Replication_Data/Code/Table_1.do
- __MACOSX/Replication_Data/Code/._Table_1.do
- Replication_Data/Code/Table_2.do
- __MACOSX/Replication_Data/Code/._Table_2.do
- __MACOSX/Replication_Data/._Code
- Replication_Data/YOLOData/
- Replication_Data/YOLOData/yolo_data_longform.dta
- __MACOSX/Replication_Data/YOLOData/
- __MACOSX/Replication_Data/YOLOData/._yolo_data_longform.dta
- Replication_Data/YOLOData/yolo_data_wideform.dta
- __MACOSX/Replication_Data/YOLOData/._yolo_data_wideform.dta
- __MACOSX/Replication_Data/._YOLOData
- __MACOSX/._Replication_Data
