# Supplementary material for: Does information on age-related fertility decline and fertility policies affect university students’ family and career expectations? Evidence from a randomized controlled trial
Source: PLoS One. 2023 Nov 1;18(11):e0287526. doi: 10.1371/journal.pone.0287526 (PMC10619829; doi:10.1371/journal.pone.0287526)
Supplement: S1 Data — (ZIP) [file pone.0287526.s002.zip › Replication_Data/Code/Analysis.do]

* Additional analysis for write up 

set more off
capture log close

* Directories 
cd 
global path_data 		"/Volumes/DATADISK/YOLOData/"
global path_result		"/Users/Xing/Dropbox/Projects/YOLO_local/Result/"

********************************************************************************
log using "${path_result}Analysis.smcl", replace

*******************************************************
*** Section: Effect of the intervention on outcomes ***
*******************************************************

use "${path_data}yolo_data_longform.dta", clear

*** Child-timing and child-number desires ***

* mean and median age at first childbirth at pretest 
su childage if post==0, de

* crude differences in posttest "childage" between groups
anova childage treatarf if post==1
regress, baselevels

	* alternatively, here we could also use a simple ttest
	* we would obtain the same t statistics and p value as the ANOVA test
	ttest childage if post==1, by(treatarf)

anova childage treatfp if post==1
regress, baselevels

* within-group changes in "childage" over time, by group
anova childage post if treatarf==1
regress, baselevels

anova childage post if treatfp==1
regress, baselevels

anova childage post if treat==0
regress, baselevels

* describe median and IQR for each group, pre and posttest
su childage if treat==0 & post==0, de
su childage if treat==0 & post==1, de

su childage if treatarf==1 & post==0, de
su childage if treatarf==1 & post==1, de

su childage if treatfp==1 & post==0, de
su childage if treatfp==1 & post==1, de

* mean and median probability of having a child by age 30 at pretest 
su child30 	if post==0, de

* mean and median ideal number of children at pretest 
su childnum if post==0, de

*** Marriage-timing desires ***

* mean and median ideal age at marriage at pretest 
su marriageage 	if post==0, de

* within-group change in "marriageage" over time, by group
oneway marriageage post if treatarf==1, tab
oneway marriageage post if treatfp==1, tab
oneway marriageage post if treat==0, tab

* mean and median probability of marriage by age 30 at pretest 
su marriage30 	 if post==0, de

* within-group change in "marriage30" over time, by group
anova marriage30 post if treatarf==1
regress, baselevels

anova marriage30 post if treatfp==1
regress, baselevels

anova marriage30 post if treat==0
regress, baselevels

* mean and median probability that "spouse would be 30 or younger at marriage" at pretest 
su sp_marriage30 if post==0, de

* within-group change in "sp_marriage30" over time, by group
anova sp_marriage30 post if treatarf==1
regress, baselevels

anova sp_marriage30 post if treatfp==1
regress, baselevels

anova sp_marriage30 post if treat==0
regress, baselevels

*** Expected probability of social egg-freezing ***

* mean and median probability of egg-freezing by age 25 at pretest 
su eggfreeze25 if post==0, de

* mean and median probability of egg-freezing by age 30 at pretest 
su eggfreeze30 if post==0, de

*** Expected educational attainment and future income ***
* three outcome variables: expeduMA expeduDoc lnexpincome30
* check change over time 
anova expeduMA post if treatarf==1
regress, baselevels

anova expeduMA post if treatfp==1
regress, baselevels

anova expeduMA post if treat==0
regress, baselevels

anova expeduDoc post if treatarf==1
regress, baselevels

anova expeduDoc post if treatfp==1
regress, baselevels

anova expeduDoc post if treat==0
regress, baselevels

gen lnexpincome30 = ln(expincome30)

anova lnexpincome30 post if treatarf==1
regress, baselevels

anova lnexpincome30 post if treatfp==1
regress, baselevels

anova lnexpincome30 post if treat==0
regress, baselevels

*** Information evaluation and post-intervention anxiety ***

* usefulness of the information presented 
* comparison between groups
anova feel_useful treatarf if post==1
regress, baselevels

anova feel_useful treatfp if post==1
regress, baselevels

* compare ARF and FP
anova feel_useful treat if post==1 & treat>0
regress, baselevels

* mean and median ratings in each group at posttest 
su feel_useful if post==1 & treatarf==1, de
su feel_useful if post==1 & treatfp==1, de
su feel_useful if post==1 & treat==0, de

* anxiety after reading the information presented 
* comparison between groups
* compare ARF and FP
anova feel_anxious treat if post==1 & treat>0
regress, baselevels
* compare ARF and control
anova feel_anxious treatarf if post==1
regress, baselevels
* compare FP and control
anova feel_anxious treatfp if post==1
regress, baselevels

* mean and median ratings in each group at posttest 
su feel_anxious if post==1 & treatarf==1, de
su feel_anxious if post==1 & treatfp==1, de
su feel_anxious if post==1 & treat==0, de


**********************************
*** Section: Subgroup analysis ***
**********************************

use "${path_data}yolo_data_wideform.dta", clear

* mean childage by gender at pretest
su childage_pre if female 
su childage_pre if ~female 

* test if childage was different by gender at pre-test (in the overall sample)
ttest childage_pre, by(female) 

* adjusted differences between the ARF group and the control group, in the female subgroup
reg childage_post treatarf childage_pre if female

* adjusted differences between the ARF group and the control group, in the male subgroup
reg childage_post treatarf childage_pre if ~female

* interaction test
gen treatarffemale 	= treatarf * female
reg childage_post treatarf treatarffemale childage_pre female

log close

/*------------------------------------ End ------------------------------------*/
