# Supplementary material for: Does information on age-related fertility decline and fertility policies affect university students’ family and career expectations? Evidence from a randomized controlled trial
Source: PLoS One. 2023 Nov 1;18(11):e0287526. doi: 10.1371/journal.pone.0287526 (PMC10619829; doi:10.1371/journal.pone.0287526)
Supplement: S1 Data — (ZIP) [file pone.0287526.s002.zip › Replication_Data/Code/Figure_2.do]

* Figure 2

* Directories 
cd 
global path_data 		"/Volumes/DATADISK/YOLOData/"
global path_figure		"/Users/Xing/Dropbox/Projects/YOLO_local/Result/figure/"
global path_parmest		"/Users/Xing/Dropbox/Projects/YOLO_local/Result/parmest/"

***********************************************
*** Regressions - save estimated parameters ***
***********************************************

use "${path_data}yolo_data_longform.dta", clear

* group means to be estimated 
gen control_pre  = (treat==0) & (post==0)
gen control_post = (treat==0) & (post==1)
gen arf_pre 	= (treatarf==1) & (post==0)
gen arf_post 	= (treatarf==1) & (post==1)
gen fp_pre 		= (treatfp==1) & (post==0)
gen fp_post 	= (treatfp==1) & (post==1)

reg childage control_pre control_post arf_pre arf_post fp_pre fp_post, nocons
parmest, saving(${path_parmest}childage.dta, replace)

**************************************************
*** Graph ***
**************************************************

use ${path_parmest}childage.dta, clear

keep 	parm estimate stderr
split 	parm, p("_")

gen 	sdup = estimate + stderr
gen 	sddown = estimate - stderr
  
gen 	time = 1 if parm2=="pre" 
replace time = 2 if parm2=="post" 
replace time = time+0.015 if parm1=="arf"
replace time = time-0.015 if parm1=="fp"

label define time_lb 1 "Pre"
label define time_lb 2 "Post", add
label value time time_lb

* create labels for estimate
gen est_str = string(estimate)
replace est_str = substr(est_str, 1, 5)
replace est_str = "" if parm2=="pre" 

twoway 	(rcap sddown sdup time 	if parm1=="control", lcolor(black))		///
		(line estimate time 	if parm1=="control", lcolor(black))  	///
		(rcap sddown sdup time 	if parm1=="arf", lcolor(maroon)) 		///
		(line estimate time 	if parm1=="arf", lcolor(maroon) lwidth(medthick) lpattern(_)) ///
		(rcap sddown sdup time 	if parm1=="fp", lcolor(blue)) 			///
		(line estimate time 	if parm1=="fp", lcolor(blue) lpattern(.-.) lwidth(medthick)) ///
		(scatter estimate time  if parm1=="control", mcolor(black) msize(vsmall) mlabel(est_str) mlabc(black) mlabp(3) mlabgap(1.5)) ///
		(scatter estimate time  if parm1=="arf", 	 mcolor(maroon) msize(vsmall) mlabel(est_str) mlabc(maroon) mlabp(3) mlabgap(1)) ///
		(scatter estimate time  if parm1=="fp", 	 mcolor(blue) msize(vsmall) mlabel(est_str) mlabc(blue) mlabp(3) mlabgap(2.2)) ///
		, legend(order(2 "Control" 6 "Fertility Policy (FP)" 4 "Age-Related Fertility (ARF)") cols(1) size(small) region(lstyle(none)) ring(0) pos(6)) ///
		xscale(range(.77 2.31)) 	xlabel(1(1)2, valuelabel) 	/// 
		yscale(range(29.58 30.43)) 	ylabel(29.7(0.1)30.4, angle(0) format(%3.1f) glcolor(gs14))   ///
		xtitle("") ytitle("Age  ", orientation(h)) 		///
		graphregion(color(white)) scheme(s2mono) 		///
		title("Ideal Age at First Childbirth", size(medlarge) position(12)) 
		
graph export ${path_figure}Fig2_childage.png, replace
