# Supplementary material for: Does information on age-related fertility decline and fertility policies affect university students’ family and career expectations? Evidence from a randomized controlled trial
Source: PLoS One. 2023 Nov 1;18(11):e0287526. doi: 10.1371/journal.pone.0287526 (PMC10619829; doi:10.1371/journal.pone.0287526)
Supplement: S1 Data — (ZIP) [file pone.0287526.s002.zip › Replication_Data/Code/Figure_3.do]

* Figure 3

* Directories 
cd 
global path_data 		"/Volumes/DATADISK/YOLOData/"
global path_figure		"/Users/Xing/Dropbox/Projects/YOLO_local/Result/figure/"

use "${path_data}yolo_data_wideform.dta", clear

graph box childage_pre childage_post, over(treat, gap(*1.8)) legend(off) intensity(*0.6) lintensity(225)	///
	marker(1, m(Oh)) marker(2, m(Oh)) outergap(*3) xsize(6.5) ///
	medtype(cline) medline(lwidth(med) lcolor(black))			///
	yscale(range(17.5 40.8)) ylabel(20(5)40, angle(0) format(%3.0f) glcolor(gs14))   ///
	ytitle("Age  ", orientation(h)) 		///
	text(17.7 8  "Pre", placement(east)) 			///
	text(17.7 18 "Post", placement(east)) 		///
	text(17.7 43 "Pre", placement(east)) 			///
	text(17.7 53 "Post", placement(east)) 		///
	text(17.7 78 "Pre", placement(east)) 			///
	text(17.7 88 "Post", placement(east)) 		///
	graphregion(color(white)) scheme(s2color) 	///
	title("Ideal Age at First Childbirth", size(medlarge) position(12) color(black)) 
		
graph export ${path_figure}Fig3_boxplot.png, replace
