# Supplementary material for: Does information on age-related fertility decline and fertility policies affect university students’ family and career expectations? Evidence from a randomized controlled trial
Source: PLoS One. 2023 Nov 1;18(11):e0287526. doi: 10.1371/journal.pone.0287526 (PMC10619829; doi:10.1371/journal.pone.0287526)
Supplement: S1 Data — (ZIP) [file pone.0287526.s002.zip › Replication_Data/Code/Table_1.do]

********************************************************************************
* Table 1 *
* Pretest characteristics of the total sample and the intervention and control groups *
********************************************************************************

set more off
capture log close

* Directories 
cd 
global path_data 		"/Volumes/DATADISK/YOLOData/"
global path_result		"/Users/Xing/Dropbox/Projects/YOLO_local/Result/"

********************************************************************************
log using "${path_result}Table_1.smcl", replace

use "${path_data}yolo_data_longform.dta", clear

* keep only pre-intervention data
keep if post==0

oneway age treat, tab

tab yearofstudy 	treat, chi
tab faculty_Med 	treat, chi
tab female			treat, chi
tab race			treat, chi
tab medu_uni		treat, chi
tab fedu_uni		treat, chi
tab sibling			treat, chi
tab relation_now	treat, chi
tab relation_ever	treat, chi
tab childplans		treat, chi
tab marriageplans	treat, chi

log close

/*------------------------------------ End ------------------------------------*/
