# Supplementary material for: Does information on age-related fertility decline and fertility policies affect university students’ family and career expectations? Evidence from a randomized controlled trial
Source: PLoS One. 2023 Nov 1;18(11):e0287526. doi: 10.1371/journal.pone.0287526 (PMC10619829; doi:10.1371/journal.pone.0287526)
Supplement: S1 Data — (ZIP) [file pone.0287526.s002.zip › Replication_Data/Code/Table_2.do]

********************************************************************************
* Table 2 *
* Pre and posttest measures of family formation, educational, and income expections *
********************************************************************************

ssc install tabstatmat
ssc install xml_tab

set more off
capture log close

* Directories 
cd 
global path_data 		"/Volumes/DATADISK/YOLOData/"
global path_result		"/Users/Xing/Dropbox/Projects/YOLO_local/Result/"

********************************************************************************
log using "${path_result}Table_2.smcl", replace

use "${path_data}yolo_data_wideform.dta", clear

gen lnexpincome30_pre = ln(expincome30_pre)
gen lnexpincome30_post = ln(expincome30_post)

global out_child 	"childage_pre childage_post child30_pre child30_post childnum_pre childnum_post"
global out_marriage "marriageage_pre marriageage_post marriage30_pre marriage30_post sp_marriage30_pre sp_marriage30_post"
global out_eggfrz	"eggfreeze25_pre eggfreeze25_post eggfreeze30_pre eggfreeze30_post"
global out_eduinc	"expeduMA_pre expeduMA_post expeduDoc_pre expeduDoc_post lnexpincome30_pre lnexpincome30_post"

global out_vars1 	"childage child30 childnum marriageage marriage30 sp_marriage30 expeduMA expeduDoc lnexpincome30"
global out_vars2 	"eggfreeze25 eggfreeze30"

*** summary statistics, by treatment arm, n mean SD ***

local output_file 	"${path_result}Table2_sumstats.xls"	
local varlist 		${out_child} ${out_marriage} ${out_eggfrz} ${out_eduinc} 

qui tabstat `varlist', by(treat) stat(N mean sd) col(stat) save
tabstatmat A
xml_tab A, save(`output_file') replace


*** adjusted differences, using ANCOVA ***

local outfile "${path_result}Table2_reg_ancova.xls"

* set up empty table 
reg childage_post treatarf childage_pre female
outreg2 using `outfile', excel nocons replace dec(2) ci level(95)

foreach outvar of global out_vars1 {
	reg `outvar'_post treatarf `outvar'_pre female
		test treatarf = 0
		local test1 = round(r(p),.001)
	outreg2 using `outfile', excel nocons append dec(2) pdec(3) ci level(95) ///
		addtext(Sample, "ARF") addstat(P value,`test1')
		
	reg `outvar'_post treatfp `outvar'_pre female
		test treatfp = 0
		local test1 = round(r(p),.001)
	outreg2 using `outfile', excel nocons append dec(2) pdec(3) ci level(95) ///
		addtext(Sample, "FP") addstat(P value,`test1')
	}
 
foreach outvar of global out_vars2 {
	reg `outvar'_post treatarf `outvar'_pre
		test treatarf = 0
		local test1 = round(r(p),.001)
	outreg2 using `outfile', excel nocons append dec(2) pdec(3) ci level(95) ///
		addtext(Sample, "ARF female") addstat(P value,`test1')
		
	reg `outvar'_post treatfp `outvar'_pre
		test treatfp = 0
		local test1 = round(r(p),.001)
	outreg2 using `outfile', excel nocons append dec(2) pdec(3) ci level(95) ///
		addtext(Sample, "FP female") addstat(P value,`test1')
	}


log close

/*------------------------------------ End ------------------------------------*/
